# Supplementary material for: Population Genomics Informs Resilience and Vulnerability of Habitat‐Building Coralline Algae
Source: Evol Appl. 2025 Nov 17;18(11):e70179. doi: 10.1111/eva.70179 (PMC12620667; doi:10.1111/eva.70179)
Supplement: Supplementary file 4 — Table S1: Information and references for the genomes used in the BUSCO analysis and phylogeny. Table S2: Genome assembly statistics for coralline algal species available from the National Center for Biotechnology Information (NCBI) at the time of writing. [file EVA-18-e70179-s002.xlsx]

## Sheet: BUSCO_phylogeny
Phylum	Cell Type	Class	Order	Family	Species	Accession	Assembly Level	BUSCO_singlecopy_eukaryota_odb10	Reference	DOI
Rhodophyta	Seaweed	Bangiophyceae	Bangiales	Bangiaceae	Porphyra umbilicalis	GCA_002049455.2	Scaffold	108	Brawley et al. 2017	https://doi.org/10.1073/pnas.1703088114
Rhodophyta	Seaweed	Florideophyceae	Bonnemaisoniales	Bonnemaisoniaceae	Asparagopsis taxiformis	GCA_030407315.1	Contig	170	Patwary et al. 2023	https://doi.org/10.3390/biology12020167
Rhodophyta	Seaweed	Florideophyceae	Corallinales	Corallinaceae	Calliarthron tuberculosum	PRJEB39919	Transcriptome	128	Xue et al. 2022	https://doi.org/10.1371/journal.pone.0266892
Rhodophyta	Seaweed	Florideophyceae	Corallinales	Lithophyllaceae	Amphiroa fragilissima	GCA_040437705.1	Contig	76	n/a	n/a
Rhodophyta	Seaweed	Florideophyceae	Corallinales	Lithophyllaceae	Lithophyllum cf. insipidum	PRJNA518156	Transcriptome	70	Page et al. 2019	https://doi.org/10.1038/s41598-019-48283-1
Rhodophyta	Seaweed	Florideophyceae	Corallinales	Porolithaceae	Porolithon onkodes	GCA_029407785.1	Scaffold	160	Kashyap et al. 2022	https://doi.org/10.21203/rs.3.rs-1897322/v1
Rhodophyta	Seaweed	Florideophyceae	Corallinales	Porolithaceae	Porolithon cf. onkodes	PRJNA518156	Transcriptome	63	Page et al. 2019	https://doi.org/10.1038/s41598-019-48283-1
Rhodophyta	Seaweed	Florideophyceae	Gigartinales	Gigartinaceae	Chondrus crispus	GCA_000350225.2	Scaffold	180	Collén et al. 2013	doi.org/10.1073/pnas.1221259110
Rhodophyta	Seaweed	Florideophyceae	Gigartinales	Solieriaceae	Kappaphycus alvarezii	GCA_002205965.3	Contig	99	Neill 2020	https://doi.org/10.3390/md18020090
Rhodophyta	Seaweed	Florideophyceae	Gracilariales	Gracilariaceae	Agarophyton chilense	GCA_030374765.1	Contig	194	Lipinska et al. 2023	https://doi.org/10.1093/gbe/evad124
Rhodophyta	Seaweed	Florideophyceae	Gracilariales	Gracilariaceae	Gracilaria caudata	GCA_030374735.1	Scaffold	194	Lipinska et al. 2023	https://doi.org/10.1093/gbe/evad124
Rhodophyta	Seaweed	Florideophyceae	Gracilariales	Gracilariaceae	Gracilaria domingensis	GCA_022539475.1	Scaffold	192	Nakamura-Gouvea et al. 2022	https://doi.org/10.1111/jpy.13238
Rhodophyta	Seaweed	Florideophyceae	Gracilariales	Gracilariaceae	Gracilaria gracilis	GCA_030374805.1	Contig	196	Lipinska et al. 2023	https://doi.org/10.1093/gbe/evad124
Rhodophyta	Seaweed	Florideophyceae	Hapalidiales	Hapalidiaceae	Lithothamnion corallioides	GCA_040759835.1	Contig	100	This study	n/a
Rhodophyta	Seaweed	Florideophyceae	Hapalidiales	Hapalidiaceae	Lithothamnion cf. proliferum	PRJNA518156	Transcriptome	129	Page et al. 2019	https://doi.org/10.1038/s41598-019-48283-1
Rhodophyta	Seaweed	Florideophyceae	Hapalidiales	Hapalidiaceae	Phymatolithon calcareum	GCA_040759855.1	Contig	152	This study	n/a
Rhodophyta	Seaweed	Florideophyceae	Sporolithales	Sporolithaceae	Sporolithon cf. durum	PRJNA518156	Transcriptome	81	Page et al. 2019	https://doi.org/10.1038/s41598-019-48283-1

## Sheet: Assembly_stats
Species	Length (Mbp)	GC Content	N50 (bp)	L50 (bp)	Contigs	BUSCO complete and single-copy DB	Accession
Corallinales
Amphiroa fragilissima	146	0.42	74479	427	2871	76 (29.8%)	GCA_040437705.1
Porolithon onkodes	226	0.46	3422	17925	89409	160 (62.7%)	GCA_029407785.1
Hapalidiales
Lithothamnion corallioides	145	0.4	19236	2300	9939	100 (39.2%)	GCA_040759835.1
Phymatolithon calcareum	150	0.43	34894	1199	6375	152 (59.6%)	GCA_040759855.1
DB Eukaryota OrthoDB v10 (N=255).
The NCBI assembly database was used to search for available genomes using the online portal Assembly Stats Viewer.
https://assemblystatsviewer.netlify.app
